# Supplementary material for: Treatment of Periodontitis Affecting Human Primary Teeth—A Systematic Review
Source: Dent J (Basel). 2023 Jul 14;11(7):171. doi: 10.3390/dj11070171 (PMC10378644; doi:10.3390/dj11070171)
Supplement: Supplementary file 1 [file dentistry-11-00171-s001.zip]

Archive with 1 entries (1 files):
- dentistry-2390679-supplementary.pdf
